# Supplementary material for: Vaccine against Streptococcus suis Infection in Pig Based on Alternative Carrier Protein Conjugate
Source: Vaccines (Basel). 2022 Sep 27;10(10):1620. doi: 10.3390/vaccines10101620 (PMC9612095; doi:10.3390/vaccines10101620)
Supplement: Supplementary file 1 [file vaccines-10-01620-s001.zip]

Archive with 1 entries (1 files):
- vaccines-1921591-supplementary.pdf
